# Supplementary material for: A physiological dose of oral vitamin B-12 improves hematological, biochemical-metabolic indices and peripheral nerve function in B-12 deficient Indian adolescent women
Source: PLoS One. 2019 Oct 10;14(10):e0223000. doi: 10.1371/journal.pone.0223000 (PMC6786546; doi:10.1371/journal.pone.0223000)
Supplement: S1 Table — (XLSX) [file pone.0223000.s001.xlsx]

## Sheet: PMNS excluded girls with NCV an
key	treat_group	ht_pre	wt_pre	bmi_pre	hb_pre	mcv_pre	rdw_pre	b12_pre	folate_pre	hcy_pre	feetesc_pre	Sural_ncv_pre	median_sensory_ncv_pre	ht_pos	wt_pos	bmi_pos	hb_pos	mcv_post	rdw_pos	b12_pos	folate_pos	hcy_pos	feetESC_post	Sural_ncv_pos	median_sensory_ncv_pos
10600121	B12+MMN	150.1	54.08	24.0035	12	100.5	15.7	81	13.4	48.85	76	55.9798	60.6122	150.85	50.5	22.1922	12.6	92.5	13.4	93		11.4	88.5
10900411	B12+MMN	159.2	65.715	25.9286	11.9	97	17.6	73	15.6	42.9	82.25
11103011	B12+MMN	144.4	37.2	17.8406	11	101.7	16.2	94	17.6	38.65	65.5	46.3596	50.6667	145.25	38.79	18.386	12.9	89.9	12.6	218	24.3	10	91.25	53.455	68.57
11303611	B12	155.05	67.05	27.8904	11.6	92.8	13	89	12.2	28	76			155.55	66.535	27.4986	12.3	90.2	13.7	319		8.8	93
11407721	B12	157.65	45.57	18.3354	10.9	85.3	15.3	111	19	26.2	93.5			158.4	47.6	18.9713	11.5	83	13	208	54.2	9.4	94
12406021	B12+MMN	161.45	52.69	20.214	10.1	84.4	16.5	80	26.4	26.7	82.25	44.509	53.3502
12500911	B12	155.85	37.21	15.3196	10.9	86.3	14.2	61	11.7	41.5	79.5	37.325	61.25	156.15	36.8	15.0926	11.5	79.8	11.7	111	14.6	24.6	91.5	53.775	69.375
12501621	B12+MMN	161.25	53.645	20.6315	10.7	78.8	15	90	24.3	31.1	64	56.8365	50.5911	161.45	53.89	20.6744	11.2	74.8	13.5	114	24.4	20.5		58.24	65.435
12703111	B12	156.25	46.375	18.9952	10.5	100.3	18.1	76	10.7	34.6	92.25
20600121	B12+MMN	160.6	49.885	19.341	11.2	85.2	14.5	135	9	16.5	59.25			161.1	49.3	18.9957	11.4	81.6	13.8	203	13.3	9.6	74.25
20800611	B12+MMN	154.2	37.19	15.6407	11.5	101.4	15.6	99	46.8	52.25	67.75
20801511	B12	155.15	47.5	19.7329	11.7	101.1	18.1	79	18.9	66.45	84.5			155.8	47.15	19.4244	11.4	100.4	14.9	81	17.2	72	93.75	53.455	54.8
21802611	B12+MMN	152.9	40.6	17.3665	10	103.2	17	59		84.35	83.75	50.7804	45.6274	153.6	42.5	18.0138	9.9	83.3	13.4	164	28.1	17.9	91.25	71.43	68.715
21804511	B12+MMN	157.9	43.72	17.5354	10.9	94.2	15.1	99	21.5	25.25	78.75			158.05	46	18.4149	11.1	85.2	13	207	21.4	9.7	92.5
21901211	B12	152	42.52	18.4037	11.9	89	12.4	242	48.1	23.05	76.75	46.6999	52.4432	152.5	40.77	17.5308	11.9	87.2	12.8	129	21.7	34.9	75.25	66.825	64.77
21906421	B12+MMN	161.95	50.72	19.3383	11.5	95.7	15.1	75	10.4	43.2	84.75	45.0915	53.4008	162.2	56.8	21.5897	11.7	84.8	13	225	22.6	11.9	93.5	61.68	67.18
30108911	B12+MMN	161.1	40.74	15.6975	10.5	114.7	13.8	83	16.4	61.35	56.25	44.3056	48.3902	161.8	41.3	15.7759	11.5	108.3	12.8	84	17.1	73.6	64.5	51.435	54.315
31302011	B12	152.85	49.555	21.2108	7.9	85.1	20.9	87	20.7	81.7	65.25	52.8332	60.024	153.1	55.9	23.8485	9.9	63.6	14.8	246	16	19.3	56.5	65.425	67.04
40103621	B12	157.95	52.785	21.1578	9.7	117.8	16.4	66	18.9	109.5	73.5	42.5595	35.1429	158.9	53.7	21.268	11.8	86.2	13.5	230	12.6	25.2	76.75	59.455	55.95
40109821	B12+MMN	161.75	47.115	18.0082	11.4	81.2	13.2	96	15.4	31.5	47.75	45.1083	55.1628	162.2	47.39	18.013	12.6	82.4	12.1	159	34.5	9.7	88.25	65.28	60.66
50308911	B12	157.45	43.835	17.6822	12.1	103.1	12.9	68	20.6	45.6	84	48.4228	58.8462	158.15	42.4	16.9523	13.3	92.4	12.5	140	20.8	17.3	92.5	67.335	70.18
50309611	B12	151.9	38.86	16.8418	12.1	89.6	15.1	85	32.7	20	87.75	46.6281	54.8357	152.7	38	16.2969	12.4	82.4	13.6	137	25.3	15	93	66.675	68.715
51002311	B12	159.15	40.835	16.122	12.2	100.8	14.3	78	14.5	38.35	83.75	54.0649	45.3413	159.75	41.59	16.297	12	87.8	13.8	121	13.9	14	93.25	49.395	50.665
51105021	B12	148.65	40.995	18.5524	11.7	89.4	14.1	99	16.9	62.05	67.5	54.6908	67.0726	148.65	41.31	18.695	12.3	82	14.2	167	18.4	10.7	78	62.43	59.065
51400221	B12	150.6	52.54	23.1654	12.3	94.4	15.5	105	9.2	41.4	69.5	48.7383	61.25	151.9	52.5	22.7533	14.2	93	12.9	291	18.6	8.5	84	63.065	69.82
51602721	B12+MMN	146.65	46.24	21.5008	11.3	106.2	14.1	97	13.5	55.65	73.5	48.7076	55.9955	147.15	46.64	21.5396	11.6	91.5	14.7	264	8.7	19.1	62.5	54.135	57.145
51800511	B12+MMN	155.5	44.985	18.604	10	77.9	15.4	110	15	40.4	76.25	42.9585	52.9624	157.15	45.05	18.2417	11	79.4	13.7	406	30.4	7.9	92.75	56.055	51.5
51806611	B12+MMN	149.55	44.21	19.7673	11.4	118.4	16.5	107	18.8	75.85	83.5	81.6359	53.816	151.4	53.3	23.2528	13.5	96.5	16.8	129	11.7	26	71.75	65.87	62.93
60111811	B12	154.1	39.55	16.6549	9.7	100.3	14.2	92	65	53.7	72.75	43.4942	58.2579	153.6	42.18	17.8782	11.2	102.6	15.2	96	32.4	39.4	89.25	59.025	61.63
60216121	B12+MMN	162.25	53.995	20.5109	10	84.4	17.1	154	12.1	22.6	65.5	43.0834	56.338	162.5	56.09	21.2412	9.6	84.3	18	105	11.9	24.6	86.75	66.675
60503711	B12+MMN	153.6	42.725	18.1092	11.3	96.3	15.2	67	11.1	43.65	78.5	51.9054	47.5693	154.5	45.06	18.8771	11.8	85.4	13.8	150	10.9	7.1	75.5	54.015	50.545
60602311	B12+MMN	161.4	68.265	26.2054	13.4	83.6	13.6	139	70	24.15	69.5	44.8093	54.2986
60702811	B12	168.1	48.665	17.2219	12.1	97.5	15.3	73	10.1	56.65	83.25	43.9726	51.9519	168.8	49.17	17.2566	12.6	89.1	12.4	184	13.5	12.5	80.25	64.885	57.15
61403921	B12	160.5	41.935	16.279	11.1	87	12.6	152	21.7	79.3	77.5	37.9504	49.6003	161.45	47.83	18.3495	12.1	91	14.4	336		10.1	91.5	55.175	54.3
61405031	B12+MMN	155.4	56.135	23.2451	12.5	98.8	14.1	97	25.6	42.3	67	52.0705	55.2995	155.9	56.2	23.123	13.2	85.3	12.9	143	47.5	10.3	89.25
61405231	B12	153.05	50.03	21.3582	10.5	74.6	14.9	95	56	25.65	74	57.7126	66.9643	154.15	55.015	23.1523	12.2	86.3	15.9	127		10.7	85	95.385	72.26
61503821	B12	161.5	37.83	14.5041	9.1	74.4	17	113	19.1	25.75	75.75	45.4154	52.9004	162.75	38.76	14.6333	11.8	82.8	13.9	231	20.9	9.1	92.5	61.14	63.83
61508211	B12	162.2	44.95	17.0855	10.9	89.2	14.8	106	36	76.2	74.5	45.0915	58.8235	162.2	43.08	16.3747	11.1	81.9	17.6	167	28.3	30	80.25	60.035	58.91
61601911	B12+MMN	150.9	48.225	21.1784	11.6	89.5	12.9	90	28.3	28.75	75.75	43.0462	61.9149	151.05	46.07	20.1919	11.8	84.3	13	136	9.6	16.4	81.75
